# Supplementary material for: High-Throughput Screening Identifies Genes Required for Candida albicans Induction of Macrophage Pyroptosis
Source: mBio. 2018 Aug 21;9(4):e01581-18. doi: 10.1128/mBio.01581-18 (PMC6106084; doi:10.1128/mBio.01581-18)
Supplement: TABLE S1 [file mbo004184033st1.xlsx]

## Sheet: Sheet2
Supplemental Table 1: Filament-competent but pyroptosis defective strains
orf19 Name	Primary CGD ID	Feature Name	Common	S.cerevisiae homologue from CGD	validated pyroptosis defect in ASC (0.5 ug/mL DOX)	Merck Strain ID	Description
orf19.487	CAL0000182058	CR_04040C_A	SPT14	SPT14	YES	596	Putative DNA-binding transcription factor; predicted role in regulation of biogenesis of the cell wall; upregulated in biofilm; protein newly produced during adaptation to the serum
orf19.5292	CAL0000174439	C4_04170C_A	AXL2	AXL2	YES	2393	Ortholog of S. cerevisiae Axl2; a plasma membrane protein involved in determination of budding pattern; O-glycosylated by Pmt4; mutant is viable
orf19.3317	CAL0000189257	C1_01280C_A	MED22		YES	281	RNA polymerase II mediator complex subunit
orf19.4827	CAL0000175348	C1_09640W_A	ADE12	ADE12	YES	2101	Adenylosuccinate synthase; upregulated in biofilm; decreased expression in hyphae vs yeast-form cells; not induced during GCN response, in contrast to S. cerevisiae ADE12, which is induced by Gcn4p; stationary phase-enriched protein
orf19.4826	CAL0000189143	C1_09630W_A	IDH1	IDH1	YES	2102	Putative mitochondrial NAD-isocitrate dehydrogenase subunit 1; soluble protein in hyphae; protein level decrease in stationary phase cultures
orf19.474	CAL0000187253	CR_03930C_A	BRL1	BRL1	YES	6	Ortholog(s) have role in mRNA export from nucleus, nuclear envelope organization, protein export from nucleus and endoplasmic reticulum, nuclear envelope localization
orf19.5480	CAL0000199398	C2_06190W_A	ILV1	ILV1	YES	1857	Putative threonine dehydratase; regulated by Gcn4 and Gcn2; induced by amino acid starvation (3-AT); protein present in yeast exponential and stationary phase cultures; early-stage flow model biofilm induced
orf19.968	CAL0000177457	C5_00270W_A	PGA14	YNL190W	YES	1266	Putative GPI-anchored protein; induced during cell wall regeneration; regulated by Ssn6p
orf19.5658	CAL0000179470	C4_00310C_A	MNN10	MNN10	YES	2552	Ortholog(s) have alpha-1,6-mannosyltransferase activity, role in ascospore formation, barrier septum assembly and alpha-1,6-mannosyltransferase complex localization
orf19.4678	CAL0000185903	C4_01120C_A	YJR107W	YJR107W	YES	2461	Predicted triglyceride lipase; Spider biofilm induced
orf19.6007	CAL0000179740	C3_05280C_A	ELO1		YES	2654	Predicted fatty acid acyl transferase-related protein domain; repressed by prostaglandins
orf19.6217	CAL0000193385	C1_06930W_A	PGA63	SEC31	YES	227	Component COPII vesicle coat; required for vesicle formation in ER to Golgi transport; predicted GPI-anchor; flow model and Spider biofilm repressed
orf19.3111	CAL0000174610	C4_06980W_A	PRA1	ZPS1	YES	3192	Cell surface protein that sequesters zinc from host tissue; enriched at hyphal tips; released extracellularly; binds to host complement regulators; mediates leukocyte adhesion and migration; immunogenic in mouse; produced at ambient pH
orf19.299	CAL0000185255	C3_03030C_A	ECM14	ECM14	YES	1870	Ortholog(s) have endoplasmic reticulum, fungal-type vacuole localization
orf19.1995	CAL0000192056	C2_01300C_A	MNN24		YES	3117	Alpha-1,2-mannosyltransferase; required for normal cell wall mannan content
orf19.1299	CAL0000176073	C4_03790W_A	RPN6	RPN6	YES	343	Putative 26S proteasome subunit; Hap43p-induced gene; regulated by Gcn2p and Gcn4p
orf19.1434	CAL0000188846	C2_08380C_A	DPB11	DPB11	YES	2	Ortholog(s) have protein kinase activator activity
orf19.3895	CAL0000190954	C5_04130C_A	CHT2		YES	2781	GPI-linked chitinase; required for normal filamentous growth; repressed in core caspofungin response; fluconazole, Cyr1, Efg1, pH-regulated; mRNA binds She3 and is localized to yeast-form buds and hyphal tips; Spider biofilm repressed
orf19.5459	CAL0000181297	C3_00130C_A	PBP1	PBP1	YES	3332	mRNA polyadenylation regulating protein; Hap43-repressed; transcript is upregulated in RHE model of oral candidiasis and in clinical isolates from HIV+ patients with oral candidiasis; Spider biofilm repressed
orf19.4000	CAL0000184581	C5_05080W_A	GRF10	PHO2	YES	1148	Putative homeodomain transcription factor; null mutant is an adenine auxotroph; Spider biofilm induced; promoter bound by Bcr1, Tec1, Efg1, Ndt80 and Brg1
orf19.6014	CAL0000188560	C1_00900W_A	RRS1	RRS1	YES	583	Putative ribosome biogenesis and nuclear export protein; Hap43p-induced gene; mutation confers hypersensitivity to 5-fluorocytosine (5-FC), 5-fluorouracil (5-FU), and tubercidin (7-deazaadenosine)
orf19.6879	CAL0000194258	C2_05670C_A	SEN34	SEN34	YES	338	Ortholog(s) have tRNA-intron endonuclease activity, role in tRNA-type intron splice site recognition and cleavage and mitochondrial outer membrane, tRNA-intron endonuclease complex localization
orf19.2884	CAL0000198046	C4_06500W_A	CDC68	SPT16	YES	160	Functional homolog of S. cerevisiae Cdc68, a transcription elongation factor; essential; possible drug target
orf19.689	CAL0000177213	C6_01990W_A	PLB1		YES	1811	Phospholipase B; host cell penetration and virulence in mouse systemic infection; Hog1-induced; signal sequence, N-glycosylation, and Tyr phosphorylation site; induced in fluconazole-resistant strains; rat catheter biofilm repressed
orf19.4443	CAL0000174022	C1_07240W_A	YPD1	YPD1	YES	36	Phosphohistidine intermediate protein in a phosphorelay signal transduction pathway; residue His69 is the phosphoacceptor histidine; predicted to be soluble and cytosolic; functional homolog of S. cerevisiae Ypd1p
orf19.3831	CAL0000197682	C4_04520W_A	PXR1	PXR1	YES	237	Ortholog(s) have telomerase inhibitor activity, role in box C/D snoRNA 3'-end processing, negative regulation of telomere maintenance via telomerase and nucleolus, nucleoplasm localization
orf19.7091	CAL0000194529	C7_00310C_A	orf19.7091		YES	1481	Protein of unknown function; induced by nitric oxide; Spider biofilm repressed
orf19.6993	CAL0000177766	C3_05580C_A	GAP2	GAP1	YES	2144	General amino acid permease; ketoconazole, flucytosine repressed; Ssy1-dependent histidine induction; regulated by Nrg1, Tup1; colony morphology-related gene regulation by Ssn6; Spider and flow model biofilm induced
orf19.5178	CAL0000198637	C7_02840C_A	ERG5	ERG5	YES	853	Putative C-22 sterol desaturase; fungal C-22 sterol desaturases are cytochrome P450 enzymes of ergosterol biosynthesis, catalyze formation of the C-22(23) double bond in the sterol side chain; transposon mutation affects filamentous growth
orf19.3795	CAL0000176516	C4_04840C_A	AGP3	AGP3	YES	1746	Putative serine transporter; possible role in assimilation of sulfur; F-12/CO2 early biofilm induced
orf19.275	CAL0000180724	C3_02840W_A	POP5	POP5	YES	133	Ortholog(s) have RNA binding, ribonuclease MRP activity, ribonuclease P activity, role in intronic box C/D snoRNA processing, mRNA cleavage and endoplasmic reticulum, nucleolar ribonuclease P complex, ribonuclease MRP complex localization
orf19.2438	CAL0000176693	C1_06070W_A	MRPS12	MRPS12	YES	1799	Ortholog(s) have mitochondrion, ribosome localization
orf19.1388	CAL0000180616	C2_09660W_A	NOP16	NOP16	YES	2758	Putative 66S pre-ribosomal particle component; Hap43-induced; F-12/CO2 early biofilm induced
orf19.7197	CAL0000177493	C7_03850W_A	NOC3	NOC3	YES	174	Putative intranuclear transport and DNA replication mediator; heterozygous null mutant exhibits resistance to parnafungin in the C. albicans fitness test; Spider biofilm induced
orf19.4579	CAL0000177973	C4_02120W_A	ERV29	ERV29	YES	2599	Putative SURF4 family member; plasma membrane-localized; flow model biofilm repressed
orf19.1915	CAL0000175136	C2_00070C_A	MPP10	MPP10	YES	792	Putative SSU processome and 90S preribosome component; repressed in core stress response; repressed by prostaglandins
orf19.4760	CAL0000175693	C1_09040C_A	HPM1	HPM1	YES	2942	Putative protein-histidine N-methyltransferase; Spider biofilm induced
orf19.4940	CAL0000178778	C1_13130C_A	HIP1		YES	2053	Putative histidine permease; fungal-specific (no human or murine homolog); Hap43p-induced gene
orf19.567	CAL0000198995	C5_00690C_A	TFB3	TFB3	YES	641	Putative C3HC4 zinc finger transcription factor; transcript positively regulated by Tbf1; Spider biofilm induced
orf19.1199	CAL0000190357	C6_00370C_A	NOP5	NOP58	YES	584	Ortholog of S. cerevisiae Nop58; involved in pre-rRNA process; Tn mutation affects filamentous growth; macrophage/pseudohyphal-induced; physically interacts with TAP-tagged Nop1; Spider biofilm repressed
orf19.2760	CAL0000179267	C4_02430W_A	CFT1	CFT1	YES	776	Putative mRNA cleavage and polyadenylation factor; heterozygous null mutant exhibits hypersensitivity to parnafungin and cordycepin in the C. albicans fitness test
orf19.5793	CAL0000190759	C2_03060W_A	PR26	RPT3	YES	371	Protein with similarity to proteasomal 26S regulatory subunit of S. cerevisiae, H. sapiens, Methanobacterium thermoautotrophicum (Archaebacterium)
orf19.2446	CAL0000195493	C1_05990C_A	YDL144C	YDL144C	YES	1642	Ortholog(s) have cell division site, cell tip, cytoplasm, nucleus localization
orf19.4628	CAL0000185514	C4_01650C_A	MPE1	MPE1	YES	302	Putative cleavage and polyadenylation factor; heterozygous null mutant exhibits hypersensitivity to parnafungin and cordycepin in the C. albicans fitness test; possibly an essential gene, disruptants not obtained by UAU1 method
orf19.5102	CAL0000190956	C1_08230C_A	PLB5		YES	1837	Putative GPI-linked phospholipase B, fungal-specific (no mammalian homolog); null mutation eliminates cell-associated phospholipase A2 activity and attenuates virulence; fluconazole-repressed; flow model biofilm repressed
orf19.1675	CAL0000193635	C3_01690W_A	SRF1	SRF1	YES	2344	Ortholog(s) have role in positive regulation of catalytic activity
orf19.1559	CAL0000179646	C2_02370C_A	HOM2	HOM2	YES	3124	Aspartate-semialdehyde dehydrogenase; forms a homodimer; conserved in bacteria, archaea, and fungi but not in mammals; ketoconazole-repressed; protein present in exponential and stationary growth phase yeast cultures; GlcNAc-induced protein
orf19.5978	CAL0000196932	C3_05080W_A	FZD6		YES	3360	Has domain(s) with predicted oxidoreductase activity, transferase activity, transferring acyl groups other than amino-acyl groups, zinc ion binding activity and role in oxidation-reduction process
orf19.3862	CAL0000178240	CR_06090W_A	LST8	LST8	YES	547	Putative intracellular transport protein; heterozygous null mutant displays sensitivity to rapamycin; expression upregulated during growth in the mouse cecum
orf19.1152	CAL0000189541	C1_11670W_A	orf19.1152		YES	3394	Protein of unknown function; induced in core stress response; Gcn2 and Gcn4 regulated; flow model biofilm induced; Spider biofilm induced
orf19.7384	CAL0000194572	C3_06030W_A	NOG1	NOG1	YES	829	Putative GTPase; mutation confers hypersensitivity to 5-fluorocytosine (5-FC), 5-fluorouracil (5-FU), and tubercidin (7-deazaadenosine); repressed by prostaglandins; Hap43-induced
orf19.3641	CAL0000197464	C6_00830C_A	CAN3		YES	2757	Predicted amino acid transmembrane transporter; transcript regulated by white-opaque switch; Hap43-repressed gene
orf19.1886	CAL0000188003	C2_07450C_A	RCL1	RCL1	YES	560	Putative U3-containing 90S preribosome processome complex subunit; Hap43-induced; essential; S. cerevisiae ortholog is essential; represses in core stress response;
orf19.7119	CAL0000192893	C7_00050C_A	RAD3	RAD3	YES	412	Ortholog of S. cerevisiae Rad3; 5' to 3' DNA helicase, nucleotide excision repair and transcription, subunit of RNA polII initiation factor TFIIH and Nucleotide Excision Repair Factor 3 (NEF3)
orf19.203	CAL0000192161	C2_09010W_A	STB3	STB3	YES	3889	Putative SIN3-binding protein 3 homolog; caspofungin induced; macrophage/pseudohyphal-repressed; rat catheter biofilm induced
orf19.2958	CAL0000197774	C1_02680C_A	orf19.2958		YES	4185	Planktonic growth-induced gene
orf19.607	CAL0000189079	CR_07910C_A	RAD26	RAD26	YES	1916	Protein involved in transcription-coupled nucleotide excision repair of UV-induced DNA lesions; Spider biofilm induced
orf19.5432	CAL0000187877	C3_00350W_A	TPT1	TPT1	YES	310	tRNA 2'-phosphotransferase; enzyme of tRNA splicing; functionally complements viability of S. cerevisiae tpt1 null mutant
orf19.6059	CAL0000190988	C1_00490C_A	TTR1	GRX2	YES	1566	Putative glutaredoxin; described as a glutathione reductase; induced by human neutrophils and benomyl treatment; alkaline repressed; regulated by Gcn2 and Gcn4; required for virulence in mouse model; Spider biofilm induced
orf19.5200	CAL0000187173	C1_04380W_A	SIT4	SIT4	YES	293	Serine/threonine protein phosphatase catalytic subunit; has a role in cell wall maintenance, hyphal growth, and virulence in a mouse systemic infection model
orf19.6373	CAL0000180572	CR_08120C_A	DCP2	DCP2	YES	116	Ortholog(s) have m7G(5')pppN diphosphatase activity, mRNA binding activity and role in deadenylation-dependent decapping of nuclear-transcribed mRNA, deadenylation-independent decapping of nuclear-transcribed mRNA, stress granule assembly
orf19.4546	CAL0000187281	C1_01780C_A	HOL4		YES	3160	Putative ion transporter; alkaline induced by Rim101; Plc1-regulated; caspofungin repressed; rat catheter and Spider biofilm induced
orf19.526	CAL0000183079	CR_04360C_A	NHP2	NHP2	YES	346	Putative H/ACA snoRNP protein; macrophage/pseudohyphal-induced
orf19.407	CAL0000183518	C1_08600C_A	GCD6	GCD6	YES	408	Ortholog of S. cerevisiae Gcd6; catalytic epsilon subunit of the translation initiation factor eIF2B; genes encoding translation factors are repressed by phagocytosis by murine macrophages
orf19.2314	CAL0000173953	C1_11000C_A	CGR1	CGR1	YES	92	Protein with a role in nucleolar integrity and processing of pre-rRNA; mutation confers hypersensitivity to 5-fluorocytosine (5-FC), 5-fluorouracil (5-FU), and tubercidin (7-deazaadenosine); Hap43-induced; Spider biofilm induced
orf19.2397	CAL0000181841	CR_03270W_A	VHT1		YES	1807	Predicted membrane transporter, member of the anion:cation symporter (ACS) family, major facilitator superfamily (MFS); amphotericin B, caspofungin repressed; Hap43p-repressed
orf19.3803	CAL0000196006	C4_04770C_A	MNN22		YES	1635	Alpha-1,2-mannosyltransferase; required for normal cell wall mannan; regulated by Tsa1, Tsa1B at 37 deg; repressed in core stress response; NO, Hog1 induced; confers sensitivity to cell wall perturbing agents; Spider biofilm repressed
orf19.7339	CAL0000178656	CR_09420C_A	BGL22		YES	1480	Putative glucanase; induced during cell wall regeneration
orf19.4874	CAL0000193748	C1_10070C_A	MNN23		YES	1824	Alpha-1,2-mannosyltransferase; mutants hypersensitive to toxic ergosterol analog, amphotericin B, calcofluor white, growth at 42 degrees and have decreased cell wall mannan; flow model biofilm induced
orf19.2334	CAL0000189708	C1_10830W_A	BIG1	BIG1	YES	56	Endoplasmic reticulum (ER) protein; ortholog of S. cerevisiae Big1; required for beta-1,6-glucan synthesis, filamentation, adhesion, and virulence; rat catheter biofilm repressed
orf19.4240	CAL0000199415	C5_02320C_A	PER1	PER1	YES	1098	Ortholog(s) have role in GPI anchor biosynthetic process, cellular manganese ion homeostasis and endoplasmic reticulum, fungal-type vacuole membrane localization
orf19.942	CAL0000180710	C5_00470C_A	KRE62		YES	2205	Putative subunit of glucan synthase; macrophage-induced gene; Bcr1-regulated in a/a RPMI biofilms
orf19.895	CAL0000197240	C2_03330C_A	HOG1	HOG1	YES	1505	MAP kinase of osmotic-, heavy metal-, and core stress response; role in regulation of glycerol, D-arabitol in response to stress; phosphorylated in response to H2O2 (Ssk1-dependent) or NaCl; mutant induces protective mouse immune response
orf19.4035	CAL0000186924	C5_05390C_A	PGA4	GAS5	YES	2106	GPI-anchored cell surface protein; beta-1,3-glucanosyltransferase with similarity to the A. fumigatus GEL family; transcript induced in RHE model of oral candidiasis; fluconazol-induced
orf19.3066	CAL0000184614	C1_03680W_A	ENG1	DSE4	YES	2151	Endo-1,3-beta-glucanase; ortholog of S. cerevisiae Dse4 needed for cell separation; caspofungin, fluconazole repressed; repressed by alpha pheromone in SpiderM medium; flow model biofilm induced; rat catheter biofilm repressed
orf19.3256	CAL0000175114	CR_01000C_A	SLN1	SLN1	YES	182	Histidine kinase involved in a two-component signaling pathway that regulates cell wall biosynthesis; mutants are sensitive to growth on H2O2 medium; rat catheter and Spider biofilm induced
orf19.3740	CAL0000196898	CR_02280W_A	PGA23		YES	3019	Putative GPI-anchored protein of unknown function; Rim101-repressed; Cyr1-regulated; colony morphology-related gene regulation by Ssn6
orf19.7388	CAL0000184846	C3_06070C_A	PBS2	PBS2	YES	1504	MAPK kinase (MAPKK); role in osmotic and oxidative stress responses, oxidative stress adaptation; required for stress regulation of Hog1p localization and activity; functional homolog of S. cerevisiae Pbs2p
orf19.5356	CAL0000193421	C2_10740C_A	EMW1	EMW1	YES	188	Protein with a predicted role in cell wall integrity; repressed in core stress response
orf19.5171	CAL0000192847	C7_02890C_A	PMT1	PMT1	YES	1144	Protein mannosyltransferase; required for virulence in mice and for adhesion to epithelial cells; role in hyphal growth and drug sensitivity; Als1, Sec20, Kre9, Pir1 are substrates; 1 of 5 PMT family members
orf19.896	CAL0000185875	C2_03320W_A	CHK1		YES	2585	Histidine kinase; 2-component signaling, cell wall synthesis; hyphal growth defect; avirulent in mouse, not rat vaginal infection; phagocytosis rate increased; Spider biofilm induced; required for RPMI biofilm; Bcr1-induced in a/a biofilm
orf19.26	CAL0000182135	C2_06490W_A	PNG1	PNG1	YES	2478	Putative peptide N-glycanase; induced by nitric oxide independent of Yhb1p
orf19.3445	CAL0000179200	C6_01390W_A	HOC1	HOC1	YES	2515	Protein with similarity to mannosyltransferases; similar to S. cerevisiae Hoc1p and C. albicans Och1p
orf19.7355	CAL0000180084	C3_05740C_A	SSN8	SSN8	YES	1195	Ortholog of S. cerevisiae Ssn8; a component of RNA polymerase II holoenzyme; mutants are viable and are sensitive to hydrogen peroxide medium
orf19.5384	CAL0000191191	C3_00710W_A	CHS8		YES	2257	Chitin synthase required for synthesis of long-chitin fibrils; nonessential; 8 or 9 membrane spanning regions; mRNA present in yeast and hyphae; induced during cell wall regeneration; flow model biofilm repressed
orf19.4937	CAL0000195982	C1_13110C_A	CHS3	CHS3	YES	887	Major chitin synthase of yeast and hyphae; synthesizes short-chitin fibrils; Chs4-activated; transcript induced at yeast-hyphal transition; Chs1 and Chs2, but not Chs3, are inhibited by the protoberberine HWY-289; Spider biofilm induced
orf19.5031	CAL0000190567	C1_13930W_A	SSK1	SSK1	YES	2606	Response regulator of two-component system; role in oxidative stress response, cell wall biosynthesis, virulence, hyphal growth on solid media; expressed in hyphae and yeast; peroxisomal targeting sequence (PTS1); Spider biofilm induced
orf19.2990	CAL0000190583	C1_02990C_A	XOG1	EXG1	YES	1215	Exo-1,3-beta-glucanase; 5 glycosyl hydrolase family member; affects sensitivity to chitin and glucan synthesis inhibitors; not required for yeast-to-hypha transition or for virulence in mice; Hap43-induced; Spider biofilm induced
orf19.1911	CAL0000178744	C2_00100C_A	PGA52	YJL171C	YES	1220	GPI-anchored cell surface protein of unknown function; Hap43p-repressed gene; fluconazole-induced; possibly an essential gene, disruptants not obtained by UAU1 method
orf19.1671	CAL0000175165	C3_01730C_A	UTR2	UTR2	YES	1219	Putative GPI anchored cell wall glycosidase; role in adhesion, hyphal growth on Spider (not serum) medium; chitin-binding, glycosyl hydrolase domains; induced during cell wall regeneration; mRNA in yeast-form cells; Spider biofilm induced
orf19.3468	CAL0000201912	C6_02270C_A	ALG11	ALG11	YES	1165	Alpha-1,2-mannosyltransferase; catalyzes sequential addition of 2 terminal alpha 1,2-mannose residues to the Man5GlcNAc2-PP-dolichol intermediate during asparagine-linked glycosylation in the ER; Spider biofilm induced
orf19.4475	CAL0000179131	C1_04000C_A	KTR4	KTR4	YES	1028	Mannosyltransferase; induced during cell wall regeneration; fungal-specific (no human or murine homolog); Bcr1-repressed in RPMI a/a biofilms
orf19.4772	CAL0000185371	C1_09140C_A	SSU81	SHO1	YES	52	Predicted adaptor protein involved in activation of MAP kinase-dependent signaling pathways; links response to oxidative stress to morphogenesis and cell wall biosynthesis; caspofungin repressed
orf19.6977	CAL0000200471	C3_05390C_A	GPI1	GPI1	YES	1172	Putative protein of GPI synthesis; expression is reduced in a fluconazole-resistant isolate
orf19.3557	CAL0000176510	C2_05280C_A	GPI19	GPI19	YES	4182	Subunit of GPI-GlcNAc transferase; role in synthesis of N-acetylglucosaminyl phosphatidylinositol (GlcNAc-PI), the first intermediate in GPI anchor synthesis; complements S. cerevisiae gpi19 mutant; flow model biofilm induced
orf19.4377	CAL0000185859	CR_03790C_A	KRE1	KRE1	YES	877	Cell wall glycoprotein; beta glucan synthesis; increases glucan content in S. cerevisiae kre1, complements killer toxin sensitivity; caspofungin induced; Spider/rat catheter/flow model biofilm induced; Bcr1-repressed in RPMI a/a biofilms
orf19.7516	CAL0000182028	CR_00190W_A	NGS1		YES	3336	Putative glycoside hydrolase; Hap43-induced gene
orf19.6884	CAL0000196562	C2_05730C_A	GWT1	GWT1	YES	88	Inositol acyltransferase with role in early steps of GPI anchor biosynthetic process; antifungal drug target
