# Supplementary material for: High-Throughput Screening Identifies Genes Required for Candida albicans Induction of Macrophage Pyroptosis
Source: mBio. 2018 Aug 21;9(4):e01581-18. doi: 10.1128/mBio.01581-18 (PMC6106084; doi:10.1128/mBio.01581-18)
Supplement: TABLE S2 [file mbo004184033st2.xlsx]

## Sheet: All cell wall genes
Supplemental Table 2: Role of cell wall genes in macrophage infections
CGD_ID	orf19 name	Common name	Filamentation in macrophages	Required for pyroptosis	Description
C7_02770W_A	orf19.5188	CHS1	no	essential/filament defect	Chitin synthase; essential; for primary septum synthesis in yeast and hyphae; 1 of several chitin synthases; enzymatically activated by proteolytic processing; complements defects of S. cerevisiae chs1 or chs2; Spider biofilm repressed
C3_02280C_A	orf19.1618	GFA1	no	essential/filament defect	Glucosamine-6-phosphate synthase, homotetrameric enzyme of chitin/hexosamine biosynthesis; inhibited by UDP-GlcNAc, FMDP, N-acyl peptide, kanosamine-6-P; functional homolog of S. cerevisiae Gfa1p; Cagrowth-phase regulated; catalytic Cys
C4_06000W_A	orf19.4410	ALG1	no	filament defect	Protein similar to S. cerevisiae Alg1p, a mannosyltransferase involved in N-linked protein glycosylation; likely to be essential for growth, based on an insertional mutagenesis strategy
C6_02270C_A	orf19.3468	ALG11	no	filament defect	Alpha-1,2-mannosyltransferase; catalyzes sequential addition of 2 terminal alpha 1,2-mannose residues to the Man5GlcNAc2-PP-dolichol intermediate during asparagine-linked glycosylation in the ER; Spider biofilm induced
C2_07940C_A	orf19.2187	ALG7	no	filament defect	Protein involved in cell wall mannan biosynthesis; mutation confers hypersensitivity to tunicamycin; transcript elevated in chk1, nik1, and sln1 homozygous null mutants; possibly essential gene, disruptants not obtained by UAU1 method
C1_10830W_A	orf19.2334	BIG1	no	filament defect	Endoplasmic reticulum (ER) protein; ortholog of S. cerevisiae Big1; required for beta-1,6-glucan synthesis, filamentation, adhesion, and virulence; rat catheter biofilm repressed
C2_05460W_A	orf19.3575	CDC19	no	filament defect	Pyruvate kinase at yeast cell surface; Gcn4/Hog1/GlcNAc regulated; Hap43/polystyrene adherence induced; repressed by phagocytosis/farnesol; hyphal growth role; stationary phase enriched; flow model biofilm induced; Spider biofilm repressed
C1_13110C_A	orf19.4937	CHS3	no	filament defect	Major chitin synthase of yeast and hyphae; synthesizes short-chitin fibrils; Chs4-activated; transcript induced at yeast-hyphal transition; Chs1 and Chs2, but not Chs3, are inhibited by the protoberberine HWY-289; Spider biofilm induced
CR_05530C_A	orf19.5849	CWT1	no	filament defect	Zn2Cys6 transcription factor involved in negative regulation of nitrosative stress response; mutant has cell wall defects; transcription increased at stationary phase; has predicted PAS domain; similar to S. cerevisiae Rds2p
C2_10740C_A	orf19.5356	EMW1	no	filament defect	Protein with a predicted role in cell wall integrity; repressed in core stress response
CR_01760C_A	orf19.2573	FRS1	no	filament defect	Phenylalanyl-tRNA synthetase; possible role in early cell wall biosynthesis; downregulated by phagocytosis by macrophages; possibly essential gene, disruptants not obtained by UAU1 method; protein present in exponential and stationary phase
C5_03120W_A	orf19.4341	GAB1	no	filament defect	Ortholog(s) have role in attachment of GPI anchor to protein, conidium formation, hyphal growth, sporocarp development involved in sexual reproduction and GPI-anchor transamidase complex localization
C5_05040W_A	orf19.3996	GPI10	no	filament defect	Putative mannosyltransferase; similar to S. cerevisiae Gpi10p; has HKEXRF motif
C4_02420C_A	orf19.2761	GPI11	no	filament defect	Putative glycosylphosphatidylinositol (GPI) anchor assembly protein; transposon insertion causes decreased colony wrinkling but does not block true hyphal growth; induced by nitric oxide independent of Yhb1p
C4_03130W_A	orf19.2677	GPI16	no	filament defect	Putative GPI transamidase component; possibly an essential gene, disruptants not obtained by UAU1 method
CR_04470W_A	orf19.538	GPI2	no	filament defect	Subunit of the GPI-N-acetylglucosaminyl transferase (GPI-GnT) that catalyzes the first step in GPI anchor biosynthesis
C1_07460C_A	orf19.2799	GPI8	no	filament defect	Protein similar to S. cerevisiae Gpi8p, which is a subunit of the GPI transamidase complex that adds GPI anchors to proteins; likely to be essential for growth, based on an insertional mutagenesis strategy
C1_02420C_A	orf19.2929	GSC1	no	filament defect	Essential beta-1,3-glucan synthase subunit; gsc1 allele determines resistance/sensitivity to echinocandins; 16 predicted membrane-spanning regions; mRNA abundance declines after yeast-to-hypha transition; Spider biofilm induced
C2_05730C_A	orf19.6884	GWT1	no	filament defect	Inositol acyltransferase with role in early steps of GPI anchor biosynthetic process; antifungal drug target
C3_04180W_A	orf19.5861	KRE9	no	filament defect	Protein of beta-1,6-glucan biosynthesis; required for serum-induced hyphal growth; required for efficient utilization of galactose and for growth on glucose; similar to S. cerevisiae Kre9p and Knh1p; O-glycosylated by Pmt1p
C1_12200W_A	orf19.5244	MCD4	no	filament defect	Protein of major facilitator superfamily; has phosphodiesterase/nucleotide pyrophosphatase domain; similar to S. cerevisiae Mcd4p, which acts in GPI anchor biosynthesis; possibly an essential gene, disruptants not obtained by UAU1 method
C1_00620W_A	orf19.6044	MOB2	no	filament defect	Mob1/phocein domain protein of RAM signaling network; cell wall integrity; role in cell separation, cortical actin polarization; required for hyphal growth; phosphorylated by Cdc28 on hyphal induction; activates Cbk1; mRNA binds She3
C3_05530W_A	orf19.6988	OST1	no	filament defect	Alpha subunit of the oligosaccharyltransferase complex of the ER lumen; catalyzes asparagine-linked glycosylation of newly synthesized proteins; Spider biofilm repressed
C2_10200W_A	orf19.1761	OST2	no	filament defect	Predicted olichyl-diphosphooligosaccharide-protein glycotransferase; role in protein N-linked glycosylation; Spider biofilm repressed
C4_06570C_A	orf19.2877	PDC11	no	filament defect	Pyruvate decarboxylase; antigenic; on hyphal not yeast cell surface; Hap43, Gcn4, Efg1, Efh1, Hsf1 regulated; fluconazole, farnesol induced; amino acid starvation repressed; flow model biofilm induced; Spider biofilm repressed
C1_06930W_A	orf19.6217	PGA63	no	filament defect	Component COPII vesicle coat; required for vesicle formation in ER to Golgi transport; predicted GPI-anchor; flow model and Spider biofilm repressed
C6_00750C_A	orf19.3651	PGK1	no	filament defect	Phosphoglycerate kinase; localizes to cell wall and cytoplasm; antigenic in murine/human infection; flow model biofilm, Hog1-, Hap43-, GCN-induced; repressed upon phagocytosis; repressed in Spider biofilms by Bcr1, Ndt80, Rob1, Brg1
C3_04470W_A	orf19.5901	PKC1	no	filament defect	Protein kinase C; functional homolog of S. cerevisiae Pkc1p; mutant has abnormal yeast-form cell morphology and increased cell lysis; activated by phosphatidylserine; target of antifungal, cercosporamide; R400P mutant is activated
C1_02480W_A	orf19.2937	PMM1	no	filament defect	Phosphomannomutase; enzyme of O- and N-linked mannosylation; interconverts mannose-6-phosphate and mannose-l-phosphate; functional homolog of S. cerevisiae Sec53; antigenic in mice; Hap43-induced; flow model and Spider biofilm repressed
CR_02860W_A	orf19.2843	RHO1	no	filament defect	Small GTPase of Rho family; regulates beta-1,3-glucan synthesis activity and binds Gsc1p; essential; expected to be geranylgeranylated by geranylgeranyltransferase type I; plasma membrane-localized
C1_00770C_A	orf19.6029	ROT1	no	filament defect	Similar to S. cerevisiae Rot1p, which is involved in cell wall 1,6-beta-glucan biosynthesis; has predicted transmembrane region; possibly an essential gene, disruptants not obtained by UAU1 method
C6_04040C_A	orf19.1220	RVS167	no	filament defect	SH3-domain- and BAR domain-containing protein involved in endocytosis; null mutant exhibits defects in hyphal growth, virulence, cell wall integrity, and actin patch localization; cosediments with phosphorylated Myo5p
C1_04380W_A	orf19.5200	SIT4	no	filament defect	Serine/threonine protein phosphatase catalytic subunit; has a role in cell wall maintenance, hyphal growth, and virulence in a mouse systemic infection model
C1_07190W_A	orf19.4448	SOG2	no	filament defect	Leucine-rich-repeat domain protein of RAM cell wall integrity signaling network; role in cell separation, azole sensitivity; required for hyphal growth; lacks orthologs in higher eukaryotes
C3_07950C_A	orf19.6190	SRB1	no	filament defect	Essential GDP-mannose pyrophosphorylase; makes GDP-mannose for protein glycosylation; functional in S. cerevisiae psa1; on yeast-form, not hyphal cell surface; alkaline induced; induced on adherence to polystyrene; Spider biofilm repressed
C2_07380W_A	orf19.1896	SSC1	no	filament defect	Heat shock protein; at yeast-form cell surface, not hyphae; antigenic; Gcn4-regulated; induced by amino acid starvation (3-AT) or by adherence to polystyrene; macrophage-repressed; sumoylation target; possibly essential
C6_00820W_A	orf19.3642	SUN41	no	filament defect	Cell wall glycosidase; role in biofilm formation and cell separation; possibly secreted; hypoxia, hyphal induced; caspofungin repressed; Efg1, Cph1 regulated; O-glycosylated, possible Kex2 substrate; 5'-UTR intron; Spider biofilm induced
C1_03600W_A	orf19.3060	SWP1	no	filament defect	OPutative dolichyl-diphosphooligosaccharide-protein glycotransferase; role in protein N-linked glycosylation; Spider biofilm repressed
CR_04660C_A	orf19.1738	UGP1	no	filament defect	UTP-glucose-1-phosphaturidyl transferase; localizes to yeast, not hyphal cell surface; Hog1-repressed; stationary phase enriched; induced in oralpharyngeal candidasis; rat catheter biofilm repressed; Bcr1-repressed in RPMI a/a biofilms
C3_07500W_A	orf19.6738	VAN1	no	filament defect	Member of Mnn9 family of mannosyltransferases; ortholog of S. cerevisiae Van1p; fungal-specific (no human or murine homolog)
C5_00040C_A	orf19.5693		no	filament defect	Subunit of the GPI (glycosylphosphatidylinositol):protein transamidase complex; removes the GPI-anchor signal and attaches GPI to proteins in the ER; Spider biofilm repressed
C1_06010W_A	orf19.2444	CHS7	no	filament defect	Protein required for wild-type chitin synthase III activity; similar to (but not functional homolog of) S. cerevisiae Chs7p, which effects ER export of Chs3p; induced cyr1 mutant hyphae and ras1 yeast-form cells; Spider biofilm induced
CR_00300W_A	orf19.7503	CDA2	no	no	Putative chitin deacetylase; transcription is positively regulated by Tbf1p
C6_01690W_A	orf19.3417	ACF2	yes	no	Putative endo-1,3-beta-glucanase; fungal-specific (no human or murine homolog)
C7_02970W_A	orf19.5164	ALG12	yes	no	Putative mannosyltransferase similar to S. cerevisiae Ecm39p, which has a role in Calcofluor white resistance; predicted Kex2p substrate; has HKEXRF motif
C6_04030W_A	orf19.1221	ALG2	yes	no	Putative mannosyltransferase involved in cell wall mannan biosynthesis; transcription is elevated in chk1, nik1, and sln1 homozygous null mutants
CR_00740C_A	orf19.3282	BMT3	yes	no	Beta-mannosyltransferase; adds 2nd beta-mannose to the acid-stable fraction of cell wall phosphopeptidomannan, elongation of beta-mannose chains on the phosphopeptidomannan acid-labile fraction; Hap43-induced; Spider biofilm induced
C5_03820C_A	orf19.1112	BUD7	yes	no	Ortholog(s) have role in Golgi to plasma membrane transport, fungal-type cell wall chitin biosynthetic process and cell division site, clathrin-coated vesicle, cytosol, exomer complex, nucleus, ribosome localization
C6_00960W_A	orf19.97	CAN1	yes	no	Basic amino acid permease; complements lysine transport mutation; 10 predicted transmembrane regions, 3 predicted N-glycosylation sites; phagocytosis by macrophages induces transcript; rat catheter, Spider and flow model biofilm induced
CR_00180C_A	orf19.7517	CHT1	yes	no	Chitinase; putative N-terminal catalytic domain; has secretory signal sequence; lacks S/T region and N-glycosylation motifs of Chs2p and Chs3p; alkaline downregulated; expression not detected in yeast-form or hyphal cells
C7_03360W_A	orf19.1339	CPY1	yes	no	Carboxypeptidase Y; transcript regulated at yeast-hypha transition or macrophage response; induced human neutrophils; regulated by Gcn2 and Gcn4; putative N-glycosylation
C4_02900C_A	orf19.2706	CRH11	yes	no	GPI-anchored cell wall transglycosylase, putative ortholog of S. cerevisiae Crh1p; predicted glycosyl hydrolase domain; similar to Csf4p and to antigenic A. fumigatus Aspf9; predicted Kex2p substrate; caspofungin-induced
C5_04800W_A	orf19.3966	CRH12	yes	no	CRH family cell wall protein; transcript regulated by Nrg1 and Tup1; alkaline induced by Rim101; repressed during cell wall regeneration; flow model biofilm induced
C1_08010W_A	orf19.5073	DPM1	yes	no	Putative dolichol phosphate mannose synthase; filament induced; Tup1-regulated; flow model and rat catheter biofilm repressed
C5_02460C_A	orf19.4255	ECM331	yes	no	GPI-anchored protein; mainly at plasma membrane, also at cell wall; Hap43, caspofungin-induced; Plc1-regulated; Hog1, Rim101-repressed; colony morphology-related regulated by Ssn6; induced by ketoconazole and hypoxia
C1_02630C_A	orf19.2952	EXG2	yes	no	GPI-anchored cell wall protein, similar to S. cerevisiae exo-1,3-beta-glucosidase Exg2p; predicted Kex2p substrate; induced during cell wall regeneration; possibly an essential gene, disruptants not obtained by UAU1 method; Hap43p-repressed
C2_05050C_A	orf19.3536	GNT1	yes	no	Ortholog(s) have acetylglucosaminyltransferase activity, role in protein N-linked glycosylation and Golgi medial cisterna localization
C6_02010C_A	orf19.691	GPD2	yes	no	Surface protein similar to glycerol 3-P dehydrogenase; binds host Factor H, FHL-1, plasminogen; regulated by Ssn6, Nrg1, Efg1; induced by cell wall regeneration, macrophage/pseudohyphal growth, core stress response; Spider biofilm induced
C3_05390C_A	orf19.6977	GPI1	yes	no	Putative protein of GPI synthesis; expression is reduced in a fluconazole-resistant isolate
C2_03920C_A	orf19.832	GPI13	yes	no	Major facilitator superfamily protein; has phosphodiesterase/nucleotide pyrophosphatase domain; similar to S. cerevisiae Gpi13p, which acts in GPI anchor biosynthesis; Hap43p-induced gene
C4_02100C_A	orf19.4581	GPI14	yes	no	Putative glycosylphosphatidylinositol-alpha 1,4 mannosyltransferase I; regulated by Tsa1p, Tsa1Bp under H2O2 stress conditions
C1_04280C_A	orf19.1063	GPI18	yes	no	Ortholog(s) have dolichyl-phosphate-mannose-glycolipid alpha-mannosyltransferase activity, role in GPI anchor biosynthetic process and integral to endoplasmic reticulum membrane, mannosyltransferase complex, mitochondrion localization
C4_02830C_A	orf19.2712	HCA4	yes	no	Putative role in regulation of cell wall biogenesis; Hap43p-induced gene; possibly an essential gene, disruptants not obtained by UAU1 method; flow model and rat catheter biofilm induced
C6_01390W_A	orf19.3445	HOC1	yes	no	Protein with similarity to mannosyltransferases; similar to S. cerevisiae Hoc1p and C. albicans Och1p
C3_06510C_A	orf19.7440	HST6	yes	no	ABC transporter related to mammalian P-glycoproteins; functional homolog of S. cerevisiae Ste6p (a-pheromone transporter); required for mating of MTLa cells; a-type specific, not regulated during white-opaque or yeast-hyphal switching
C2_04240C_A	orf19.796	HYM1	yes	no	Protein of RAM cell wall integrity signaling network; involved in regulation of Ace2 activity and cellular morphogenesis; role in cell separation, azole sensitivity; required for hyphal growth
C6_03850C_A	orf19.5760	IHD1	yes	no	GPI-anchored protein; alkaline, hypha-induced; regulated by Nrg1, Rfg1, Tup1 and Tsa1, Tsa1B in minimal media at 37; oralpharyngeal candidasis induced ; Spider biofilm induced; regulated in Spider biofilms by Tec1, Efg1, Ndt80, Rob1, Brg1
CR_10100C_A	orf19.7585	INO1	yes	no	Inositol-1-phosphate synthase; antigenic in human; repressed by farnesol in biofilm or by caspofungin; upstream inositol/choline regulatory element; glycosylation predicted; rat catheter, flow model induced; Spider biofilm repressed
CR_05140W_A	orf19.640	KEG1	yes	no	Integral membrane protein of the ER; role in the synthesis of beta-1,6-glucan in the cell wall; S. cerevisiae ortholog required for cell viability; Spider biofilm induced
C3_05830W_A	orf19.7363	KRE6	yes	no	Essential beta-1,6-glucan synthase subunit; change in mRNA length, not abundance, at yeast-hypha transition; alkaline induced by Rim101, on cell wall regeneration; Spider biofilm induced; Bcr1-repressed in RPMI a/a biofilms
C2_04560W_A	orf19.4494	KTR2	yes	no	Mannosyltransferase; transcription elevated in chk1, nik1, and sln1 homozygous null mutants; fungal-specific (no human or murine homolog); possibly an essential gene, disruptants not obtained by UAU1 method
C2_09150W_A	orf19.4077	MIT1	yes	no	Mannosylinositol phosphorylceramide (MIPC) synthase catalytic subunit; sphingolipid biosynthesis; fluconazole, caspofungin induced; macrophage-repressed; Spider biofilm induced
CR_00120C_A	orf19.7523	MKC1	yes	no	MAP kinase; role in biofilm formation, contact-induced invasive filamentation, systemic virulence in mouse, cell wall structure/maintenance, caspofungin response; phosphorylated on surface contact, membrane perturbation, or cell wall stress
C5_02630C_A	orf19.4279	MNN1	yes	no	Putative alpha-1,3-mannosyltransferase; of the mannosyltransferase complex; negatively regulated by Rim101; transcript elevated in chk1 and nik1 mutants, but not in sln1 mutant; Spider and flow model biofilm induced
C1_10720C_A	orf19.2347	MNN2	yes	no	Alpha-1,2-mannosyltransferase; similar to S. cerevisiae Mnn2; role in cell wall integrity, temperature sensitivity; iron utilization in low iron; Tn mutation affects filamentous growth; filament induced; increased chitin exposes beta-glucan
CR_05300C_A	orf19.1011	MNN21	yes	no	Ortholog(s) have alpha-1,2-mannosyltransferase activity, role in cell wall mannoprotein biosynthetic process and Golgi apparatus localization
C4_06540W_A	orf19.2881	MNN4	yes	no	Regulator of mannosylphosphorylation of N-linked mannans to cell wall proteins; no role in virulence or normal interaction with macrophages; mutant induces inflammatory cytokines in dendritic cells; rat catheter and Spider biofilm induced
C3_01810C_A	orf19.1665	MNT1	yes	no	Alpha-1,2-mannosyl transferase; predicted type II Golgi membrane protein; adds 2nd mannose during cell-wall mannoprotein biosynthesis; required for wild-type virulence and adherence to epithelial cells; Hap43-induced
C3_01830C_A	orf19.1663	MNT2	yes	no	Alpha-1,2-mannosyl transferase; adds 3rd mannose in cell-wall mannoprotein biosynthesis; partially redundant with Mnt1; role in adherence and virulence; expressed in yeast and hyphae; fungal-specific; Hap43-induced; Spider biofilm induced
CR_05290W_A	orf19.1010	MNT3	yes	no	Mannosyltransferase; transcription elevated in cyr1, chk1, nik1, and sln1 homozygous null mutants; fungal-specific (no human or murine homolog)
C2_01780W_A	orf19.1490	MSB2	yes	no	Mucin family adhesin-like protein; cell wall damage sensor; required for Cek1 phosphorylation by cell wall stress; Rim101-repressed; activation releases extracellular domain into medium; Spider biofilm induced
C3_06090C_A	orf19.7391	OCH1	yes	no	Alpha-1,6-mannosyltransferase; initiates N-glycan outer chain branch addition; similar to S. cerevisiae Och1p; required for wild-type virulence in mouse intravenous infection; fungal-specific (no human or murine homolog)
C4_02240C_A	orf19.4566	orf19.4566	yes	no	Protein similar to S. cerevisiae Rot1p, which has roles in cytoskeletal dynamics and cell wall biosynthesis; predicted Kex2p substrate
C6_01370W_A	orf19.3447	PBN1	yes	no	Ortholog(s) have mannosyltransferase activity, role in ER-associated ubiquitin-dependent protein catabolic process, GPI anchor biosynthetic process, protein processing and endoplasmic reticulum localization
CR_10210W_A	orf19.7597	PGA12	yes	no	Putative GPI-anchored protein
C5_04370C_A	orf19.3923	PGA37	yes	no	Putative GPI-anchored protein; Hap43-repressed; Spider biofilm induced
C5_03050C_A	orf19.4334	PGA58	yes	no	Putative GPI-anchored protein; transcription is positively regulated by Tbf1p
C1_07430W_A	orf19.4424	PHO100	yes	no	Putative inducible acid phosphatase; DTT-extractable and observed in culture supernatant in low-phosphate conditions; slight effect on murine virulence; virulence-group-correlated expression; N-glycosylated; F-12/CO2 early biofilm induced
C1_00220W_A	orf19.6081	PHR2	yes	no	Glycosidase; role in vaginal not systemic infection (low pH not neutral); low pH, high iron, fluconazole, Hap43-induced; Rim101-repressed at pH8; rat catheter biofilm induced; Bcr1-repressed in RPMI a/a biofilms
C6_02000W_A	orf19.690	PLB2	yes	no	Putative phospholipase B; conserved catalytic region; 6 putative N-glycosylation motifs; predicted secretion signal; no GPI anchor predicted; fungal-specific (no human or murine homolog)
C2_01380W_A	orf19.1442	PLB4.5	yes	no	Phospholipase B; Hog1-induced; regulated by Ssn6; putative GPI-anchor; repressed during cell wall regeneration; clade-associated gene expression; Hap43-induced; rat catheter and Spider biofilm repressed
C1_08230C_A	orf19.5102	PLB5	yes	no	Putative GPI-linked phospholipase B, fungal-specific (no mammalian homolog); null mutation eliminates cell-associated phospholipase A2 activity and attenuates virulence; fluconazole-repressed; flow model biofilm repressed
C2_09640W_A	orf19.1390	PMI1	yes	no	Phosphomannose isomerase; cell wall biosynthesis enzyme; drug target; functional homolog of S. cerevisiae, E. coli phosphomannose isomerase; Gcn4-regulated; induced on adherence to polystyrene, phagocytosis; 3-AT, Spider biofilm repressed
C2_06490W_A	orf19.26	PNG1	yes	no	Putative peptide N-glycanase; induced by nitric oxide independent of Yhb1p
C2_05660W_A	orf19.6877	PNG2	yes	no	Putative peptide:N-glycanase; gene has variable numbers of 12-bp repeats; induced by caspofungin, ciclopirox olamine, ketoconazole or hypoxia; gene of core caspofungin response; Hap43-induced; Spider biofilm induced
C4_06980W_A	orf19.3111	PRA1	yes	no	Cell surface protein that sequesters zinc from host tissue; enriched at hyphal tips; released extracellularly; binds to host complement regulators; mediates leukocyte adhesion and migration; immunogenic in mouse; produced at ambient pH
C1_13160W_A	orf19.4943	PSA2	yes	no	Mannose-1-phosphate guanyltransferase; Hap43, macrophage-repressed; stationary phase enriched protein; Spider biofilm induced; rat catheter biofilm repressed
C1_14120C_A	orf19.7218	RBE1	yes	no	Pry family cell wall protein; Rim101, Efg1, Ssn6, alkaline repressed; O-glycosylation; no GPI anchor predicted; ketoconazol induced; regulated by Sef1, Sfu1, Hap4; flow model biofilm induced; rat catheter and Spider biofilm repressed
C2_08830W_A	orf19.3586	RCR1	yes	no	Ortholog(s) have role in fungal-type cell wall organization, vesicle-mediated transport and integral to endoplasmic reticulum membrane localization
C3_05180W_A	orf19.5994	RHB1	yes	no	Putative small G protein from the Ras superfamily involved in cell wall integrity and control of filamentous growth under nitrogen starvation
C1_04870W_A	orf19.756	SAP7	yes	no	Pepstatin A-insensitive secreted aspartyl protease; self-processing; expressed in human oral infection; Ssn6p-regulated; role in murine intravenous infection; induced during, but not required for, murine vaginal infection; N-glycosylated
C3_03870C_A	orf19.6928	SAP9	yes	no	Secreted aspartyl protease; roles in adhesion, cell surface integrity; induced by antifungal drugs, stationary phase, or in white-phase cells; farnesol-downregulated in biofilm; autocatalytic processing; GPI-anchor; Spider biofilm induced
C1_02520W_A	orf19.2941	SCW4	yes	no	Putative cell wall protein; substrate for Kex2p processing in vitro; expression regulated by white-opaque switch; alkaline repressed; possibly essential (UAU1 method); flow model biofilm induced; Spider biofilm induced
C1_07870C_A	orf19.5058	SMI1	yes	no	Cell wall biosynthesis protein; Hap43, caspofungin-repressed; Cyr1-induced in hyphal cells; reduced biofilm cell wall glucan in mutant; possibly essential (UAU1 method); flow model biofilm induced
C1_11600W_A	orf19.1160	SVP26	yes	no	Ortholog(s) have COPII adaptor activity and role in ER to Golgi vesicle-mediated transport, fungal-type cell wall organization, protein glycosylation, protein retention in Golgi apparatus
C1_07700C_A	orf19.1232	VRG4	yes	no	GDP-mannose transporter; essential; required for glycosylation, hyphal growth; functional homolog of S. cerevisiae Vrg4p, which imports GDP-mannose from cytoplasm to Golgi for protein and lipid mannosylation; no mammalian homolog
C2_09700W_A	orf19.1382	YEA4	yes	no	Putative uridine diphosphate-N-acetylglucosamine (UDP-GlcNAc) transporter; required for cell wall chitin synthesis; induced by alpha pheromone in SpiderM medium
C3_01880W_A	orf19.1659	ALG8	yes	no	Putative glucosyltransferase involved in cell wall mannan biosynthesis; transcription is elevated in nik1 and sln1 homozygous null mutants, but not in the chk1 null mutant; possibly an essential gene, disruptants not obtained by UAU1 method
C1_06940C_A	orf19.6214	ATC1	yes	no	Cell wall acid trehalase; catalyzes hydrolysis of the disaccharide trehalose; similar to S. cerevisiae vacuolar acid trehalase (Ath1p); Hap43p-repressed gene
CR_09020C_A	orf19.7298	CHS2	yes	no	Chitin synthase; nonessential; required for wild-type chitin deposition in hyphae; transcript regulated during dimorphic transition; Chs1 and Chs2, but not Chs3, are inhibited by the protoberberine HWY-289; flow model biofilm repressed
C2_04140W_A	orf19.807	CHS5	yes	no	Putative chitin biosynthesis protein; fungal-specific; repressed upon yeast-to-hypha switch; rat catheter biofilm repressed
C3_06020W_A	orf19.7383	MNN9	yes	no	Protein of N-linked outer-chain mannan biosynthesis; mutant has defective cell wall; required for wild-type hyphal growth; mutant is hygromycin B sensitive and vanadate resistant; has N-terminal membrane-spanning segment (positions 18-34)
C1_13530W_A	orf19.4984		yes	no	Has domain(s) with predicted chitin binding, chitinase activity and role in carbohydrate metabolic process, cell wall macromolecule catabolic process, chitin catabolic process
C4_04170C_A	orf19.5292	AXL2	yes	yes	Ortholog of S. cerevisiae Axl2; a plasma membrane protein involved in determination of budding pattern; O-glycosylated by Pmt4; mutant is viable
CR_09420C_A	orf19.7339	BGL22	yes	yes	Putative glucanase; induced during cell wall regeneration
C2_03320W_A	orf19.896	CHK1	yes	yes	Histidine kinase; 2-component signaling, cell wall synthesis; hyphal growth defect; avirulent in mouse, not rat vaginal infection; phagocytosis rate increased; Spider biofilm induced; required for RPMI biofilm; Bcr1-induced in a/a biofilm
C3_00710W_A	orf19.5384	CHS8	yes	yes	Chitin synthase required for synthesis of long-chitin fibrils; nonessential; 8 or 9 membrane spanning regions; mRNA present in yeast and hyphae; induced during cell wall regeneration; flow model biofilm repressed
C5_04130C_A	orf19.3895	CHT2	yes	yes	GPI-linked chitinase; required for normal filamentous growth; repressed in core caspofungin response; fluconazole, Cyr1, Efg1, pH-regulated; mRNA binds She3 and is localized to yeast-form buds and hyphal tips; Spider biofilm repressed
C2_01360C_A	orf19.1989	DCW1	yes	yes	Protein with predicted GPI modification; dfg5 dcw1 double mutant is inviable; not required for wild-type hyphal growth; upregulated in cyr1 mutant (yeast or hyphal form); Hap43-induced
C2_00520W_A	orf19.2075	DFG5	yes	yes	N-linked mannoprotein of cell wall and membrane; possible signal transducer; role in hyphal growth and HWP1 induction in alkaline pH; GPI modification predicted; dfg5 dcw1 double mutant is inviable; caspofungin-induced, fungal-specific
C1_03680W_A	orf19.3066	ENG1	yes	yes	Endo-1,3-beta-glucanase; ortholog of S. cerevisiae Dse4 needed for cell separation; caspofungin, fluconazole repressed; repressed by alpha pheromone in SpiderM medium; flow model biofilm induced; rat catheter biofilm repressed
C2_05280C_A	orf19.3557	GPI19	yes	yes	Subunit of GPI-GlcNAc transferase; role in synthesis of N-acetylglucosaminyl phosphatidylinositol (GlcNAc-PI), the first intermediate in GPI anchor synthesis; complements S. cerevisiae gpi19 mutant; flow model biofilm induced
C2_03330C_A	orf19.895	HOG1	yes	yes	MAP kinase of osmotic-, heavy metal-, and core stress response; role in regulation of glycerol, D-arabitol in response to stress; phosphorylated in response to H2O2 (Ssk1-dependent) or NaCl; mutant induces protective mouse immune response
C1_09120W_A	orf19.4769	IPT1	yes	yes	Inositol phosphoryl transferase; catalyzes the synthesis of the most abundant sphingolipid, mannose-(inositol-P)2-ceramide, M(IP)2C, from MIPC; required for wild-type membrane localization of Cdr1; Spider biofilm induced
CR_03790C_A	orf19.4377	KRE1	yes	yes	Cell wall glycoprotein; beta glucan synthesis; increases glucan content in S. cerevisiae kre1, complements killer toxin sensitivity; caspofungin induced; Spider/rat catheter/flow model biofilm induced; Bcr1-repressed in RPMI a/a biofilms
C5_00470C_A	orf19.942	KRE62	yes	yes	Putative subunit of glucan synthase; macrophage-induced gene; Bcr1-regulated in a/a RPMI biofilms
C1_04000C_A	orf19.4475	KTR4	yes	yes	Mannosyltransferase; induced during cell wall regeneration; fungal-specific (no human or murine homolog); Bcr1-repressed in RPMI a/a biofilms
C4_00310C_A	orf19.5658	MNN10	yes	yes	Ortholog(s) have alpha-1,6-mannosyltransferase activity, role in ascospore formation, barrier septum assembly and alpha-1,6-mannosyltransferase complex localization
C4_04770C_A	orf19.3803	MNN22	yes	yes	Alpha-1,2-mannosyltransferase; required for normal cell wall mannan; regulated by Tsa1, Tsa1B at 37 deg; repressed in core stress response; NO, Hog1 induced; confers sensitivity to cell wall perturbing agents; Spider biofilm repressed
C1_10070C_A	orf19.4874	MNN23	yes	yes	Alpha-1,2-mannosyltransferase; mutants hypersensitive to toxic ergosterol analog, amphotericin B, calcofluor white, growth at 42 degrees and have decreased cell wall mannan; flow model biofilm induced
C2_01300C_A	orf19.1995	MNN24	yes	yes	Alpha-1,2-mannosyltransferase; required for normal cell wall mannan content
C3_06070C_A	orf19.7388	PBS2	yes	yes	MAPK kinase (MAPKK); role in osmotic and oxidative stress responses, oxidative stress adaptation; required for stress regulation of Hog1p localization and activity; functional homolog of S. cerevisiae Pbs2p
C5_02320C_A	orf19.4240	PER1	yes	yes	Ortholog(s) have role in GPI anchor biosynthetic process, cellular manganese ion homeostasis and endoplasmic reticulum, fungal-type vacuole membrane localization
C5_00270W_A	orf19.968	PGA14	yes	yes	Putative GPI-anchored protein; induced during cell wall regeneration; regulated by Ssn6p
CR_02280W_A	orf19.3740	PGA23	yes	yes	Putative GPI-anchored protein of unknown function; Rim101-repressed; Cyr1-regulated; colony morphology-related gene regulation by Ssn6
C5_05390C_A	orf19.4035	PGA4	yes	yes	GPI-anchored cell surface protein; beta-1,3-glucanosyltransferase with similarity to the A. fumigatus GEL family; transcript induced in RHE model of oral candidiasis; fluconazol-induced
C2_00100C_A	orf19.1911	PGA52	yes	yes	GPI-anchored cell surface protein of unknown function; Hap43p-repressed gene; fluconazole-induced; possibly an essential gene, disruptants not obtained by UAU1 method
C6_01990W_A	orf19.689	PLB1	yes	yes	Phospholipase B; host cell penetration and virulence in mouse systemic infection; Hog1-induced; signal sequence, N-glycosylation, and Tyr phosphorylation site; induced in fluconazole-resistant strains; rat catheter biofilm repressed
C7_02890C_A	orf19.5171	PMT1	yes	yes	Protein mannosyltransferase; required for virulence in mice and for adhesion to epithelial cells; role in hyphal growth and drug sensitivity; Als1, Sec20, Kre9, Pir1 are substrates; 1 of 5 PMT family members
CR_04280C_A	orf19.516	RFT1	yes	yes	S. cerevisiae ortholog Rft1p has role in glycolipid translocation, protein N-linked glycosylation and localizes to endoplasmic reticulum membrane; regulated by Sef1p-, Sfu1p-, and Hap43p
CR_01000C_A	orf19.3256	SLN1	yes	yes	Histidine kinase involved in a two-component signaling pathway that regulates cell wall biosynthesis; mutants are sensitive to growth on H2O2 medium; rat catheter and Spider biofilm induced
CR_04040C_A	orf19.487	SPT14	yes	yes	Putative DNA-binding transcription factor; predicted role in regulation of biogenesis of the cell wall; upregulated in biofilm; protein newly produced during adaptation to the serum
C1_13930W_A	orf19.5031	SSK1	yes	yes	Response regulator of two-component system; role in oxidative stress response, cell wall biosynthesis, virulence, hyphal growth on solid media; expressed in hyphae and yeast; peroxisomal targeting sequence (PTS1); Spider biofilm induced
C1_09140C_A	orf19.4772	SSU81	yes	yes	Predicted adaptor protein involved in activation of MAP kinase-dependent signaling pathways; links response to oxidative stress to morphogenesis and cell wall biosynthesis; caspofungin repressed
C3_01730C_A	orf19.1671	UTR2	yes	yes	Putative GPI anchored cell wall glycosidase; role in adhesion, hyphal growth on Spider (not serum) medium; chitin-binding, glycosyl hydrolase domains; induced during cell wall regeneration; mRNA in yeast-form cells; Spider biofilm induced
C1_02990C_A	orf19.2990	XOG1	yes	yes	Exo-1,3-beta-glucanase; 5 glycosyl hydrolase family member; affects sensitivity to chitin and glucan synthesis inhibitors; not required for yeast-to-hypha transition or for virulence in mice; Hap43-induced; Spider biofilm induced
C1_07240W_A	orf19.4443	YPD1	yes	yes	Phosphohistidine intermediate protein in a phosphorelay signal transduction pathway; residue His69 is the phosphoacceptor histidine; predicted to be soluble and cytosolic; functional homolog of S. cerevisiae Ypd1p
