# Supplementary material for: High-Throughput Screening Identifies Genes Required for Candida albicans Induction of Macrophage Pyroptosis
Source: mBio. 2018 Aug 21;9(4):e01581-18. doi: 10.1128/mBio.01581-18 (PMC6106084; doi:10.1128/mBio.01581-18)
Supplement: TABLE S3 [file mbo004184033st3.xlsx]

## Sheet: Sheet1
Supplementary Table 3: Strains used in this study
Strain ID	Strain name	Genotype	Source
CaLC239	SN95 Wild type	arg4/arg4 his1/his1 URA3/ura3 ::imm434 IRO1/iro1 ::imm434	(Noble et al., 2005)
CaLC3365	GRACE WT (CaSS1)	See reference	(Roemer et al., 2003)
CaLC2302	SN250 Wild type	his1 /his1, leu2 ::C.dubliniensis HIS1 /leu2 ::C.maltosa LEU2, arg4 /arg4 , URA3/ura3 ::imm434, IRO1/iro1 ::imm434	(Noble et al., 2010)
	nik1Δ/Δ	his1/his1, leu2/leu2, arg4 /arg4 , URA3/ura3 ::imm434, IRO1/iro1 ::imm43 nik1::C.dubliniensis HIS1/nik1::C.maltosa LEU2	(Noble et al., 2010)
	ssk2Δ/Δ	his1/his1, leu2/leu2, arg4 /arg4 , URA3/ura3 ::imm434, IRO1/iro1 ::imm43 ssk2::C.dubliniensis HIS1/ssk2::C.maltosa LEU2	(Noble et al., 2010)
	pbs2Δ/Δ	his1/his1, leu2/leu2, arg4 /arg4 , URA3/ura3 ::imm434, IRO1/iro1 ::imm43 pbs2::C.dubliniensis HIS1/pbs2::C.maltosa LEU2	(Noble et al., 2010)
	hog1Δ/Δ	his1/his1, leu2/leu2, arg4 /arg4 , URA3/ura3 ::imm434, IRO1/iro1 ::imm43 hog1::C.dubliniensis HIS1/hog1::C.maltosa LEU2	(Noble et al., 2010)
CaLC191	DAY185 wild type	URA3/ura3 ::imm434 HIS1/his1::hisG ARG4/arg4::hisG	(Davis et al., 2002)
	sko1::TN/sko1::TN	ura3::imm434/ura3::imm434, arg4::hisG/ arg4::hisG, his1::hisG::pHIS1/his1::hisG, sko1::ARG4/ sko1::URA3	(Davis et al., 2002)
	psk1::TN/psk1::TN	ura3::imm434/ura3::imm434, arg4::hisG/ arg4::hisG, his1::hisG::pHIS1/his1::hisG, psk1::ARG4/ psk1::URA3	(Davis et al., 2002)
CaLC4531	ssk1Δ/Δ	As CaLC239, ssk2::FRT/ssk2::FRT	(Polvi et al., 2016)
NYG600	sextuple mannosylation mutant	ura3∆::imm434/ura3∆::imm434 mnn2∆::dpl200/mnn2∆::dpl200 mnn22∆::dpl200/mnn2∆::dpl200 mnn23∆::dpl200/mnn23∆::dpl200 mnn24∆::dpl200/mnn24∆::dpl200 mnn26∆::dpl200/mnn26∆::dpl200 mnn21∆::dpl200/mnn21∆::dpl200	(Hall et al., 2013)
NGY601	Sextuple mutant + MNN2/MNN26	ura3∆::imm434/ura3∆::imm434 mnn2∆::dpl200/mnn2∆::dpl200 mnn22∆::dpl200/mnn2∆::dpl200 mnn23∆::dpl200/mnn23∆::dpl200 mnn24∆::dpl200/mnn24∆::dpl200 mnn26∆::dpl200/mnn26∆::dpl200 mnn21∆::dpl200/mnn21∆::dpl200 RPS1/rps1∆::CIp10-MNN2/MNN26	(Hall et al., 2013)
NGY152	CAI-4 (wild type)	as CAI-4 but RPS1/rps1∆::CIp10	(Brand et al., 2004)
