# Supplementary material for: High-Throughput Screening Identifies Genes Required for Candida albicans Induction of Macrophage Pyroptosis
Source: mBio. 2018 Aug 21;9(4):e01581-18. doi: 10.1128/mBio.01581-18 (PMC6106084; doi:10.1128/mBio.01581-18)
Supplement: TABLE S4 [file mbo004184033st4.xlsx]

## Sheet: Sheet1
Supplementary Table 4: Oligonucleotides used in this study
Gene	oligo ID	sequence
PGA23-F	oLC1756	AACTGCTACTTCTGGAGCTG
PGA23-R	oLC1757	CCAGTAGCAACTGAGTTTCC
MNN22-F	oLC5332	GTCGTCCTACTGAAACCGGA
MNN22-R	oLC5333	AGCACCTTCAAGATCGTGGA
KTR4-F	oLC5302	AAACTCTTTGGCCTGAAACC
KTR4-R	oLC5303	CCAATTGAATGTACTGGTGC
UTR2-F	oLC1434	GGTATCTGTGGTACTGGGGC
UTR2-R	oLC1435	CAACGGTACCAGTGGTATG
MNN23-F	oLC5216	ACCATCAGTCATGCCAGGAT
MNN23-R	oLC5217	TGGCAAAACAACACATGAAGC
DFG5-F	oLC5206	ACACAGTTGGCACCAGAAAC
DFG5-R	oLC5207	GGCTCAACGATCAATGCCAT
orf19.1152-F	oLC5310	ATATTCCGGAGTTCCAGAAG
orf19.1152-R	oLC4998	GGGAACATGAATCAAGAACC
CHS8-F	oLC2937	GGAATTGAATAAACGGACAG
CHS8-R	oLC2938	GAGCAAAAGCTTGAAAACAC
MNN24-F	oLC5210	GCTGCTGCCCATAAATTAGATT
MNN24-R	oLC5211	CATCTTCATCATTGGCGGCA
CHS3-F	oLC2935	CAATCTGTTTTCCATAGAGC
CHS3-R	oLC2936	CCATTAAATCCTCCACTAAC
CHT2-F	oLC5391	TACTGGGGTCAAAATGGTGC
CHT2-R	oLC5392	ACCATAGTCACCAACACCAC
PMT1-F	oLC5204	GTGCCTTTAGAGCCGGATTG
PMT1-R	oLC5205	GGTGCCGTTGTAAGGTTCAA
HOC1-F	oLC5743	AATTGGATCCCCGAAAATGT
HOC1-R	oLC5744	TGCTATTGCCTTAGCATTTGG
DCW1-F	oLC5747	GGTGAACAAATGTCCGCTTT
DCW1-R	oLC5748	CCGCTTTATCACCACCATCT
orf19.7091-F	oLC5667	GGAAGGGGTATTTAAGAGTC
orf19.7091-R	oLC5668	CTTGCCCAGTAATGATCCTG
PLB5-F	oLC5745	GGCTCATCTGGTGGAACATT
PLB5-R	oLC5746	TGGTACCATGAACTGCCTGA
PGA52-F	oLC6299	ACATGTACAGCACCATTCAC
PGA52-R	oLC6300	CTTAACCCACGAGTTGACAC
GAPDH-F	oLC6274	AGGTCGGTGTGAACGGATTTG
GAPDH-R	oLC6275	TGTAGACCATGTAGTTGAGGTCA
NLRP3-F	oLC6225	GCTCCAACCATTCTCTGACC
NLRP3-R	oLC6226	AAGTAAGGCCGGAATTCACC
IL-1B-F	oLC6227	GCTTCAGGCAGGCAGTATC
IL-1B-R	oLC6228	AGGATGGGCTCTTCTTCAAG
